# Supplementary material for: Parametric analysis on the global design of flexible riser under different environmental conditions using OrcaFlex
Source: PLoS One. 2024 Dec 23;19(12):e0310360. doi: 10.1371/journal.pone.0310360 (PMC11666038; doi:10.1371/journal.pone.0310360)
Supplement: S3 File — (XLSX) [file pone.0310360.s003.xlsx]

## Sheet: Wave Profile
Case	HS (m)	Tz (s)	Tp (s)	Classification
0	0	0	0
1	1.87	4.1	5.77	Operation (Normal)
2	3.1	6.5	9.15	Survival (Squall)
3	6.8	11.56	16.27	Extreme (Hurricane)
