# Supplementary material for: Parametric analysis on the global design of flexible riser under different environmental conditions using OrcaFlex
Source: PLoS One. 2024 Dec 23;19(12):e0310360. doi: 10.1371/journal.pone.0310360 (PMC11666038; doi:10.1371/journal.pone.0310360)
Supplement: S4 File — (ZIP) [file pone.0310360.s004.zip]

Archive with 8 entries (8 files):
- PONE - Global riser Model-Supplementary files/~$oS ONE - Method description.docx
- PONE - Global riser Model-Supplementary files/Orcaflex Lazy wave flexible riser model 01.sim
- PONE - Global riser Model-Supplementary files/Permission again for Figure 5 - Ship 6DoF motion.pdf
- PONE - Global riser Model-Supplementary files/Permission for Figure 5 - Ship 6DoF motion.pdf
- PONE - Global riser Model-Supplementary files/PLoS ONE - Method description.docx
- PONE - Global riser Model-Supplementary files/PLoS ONE - Result data sheet.xlsx
- PONE - Global riser Model-Supplementary files/Ship Motion - Figure 5 -Alvarellos et al. 2021.JPG
- PONE - Global riser Model-Supplementary files/Ship vessel_movement.xcf
